# Supplementary material for: Reference Genes Selection of Gymnosporangium yamadae during the Interaction with Apple Leaves
Source: J Fungi (Basel). 2022 Aug 9;8(8):830. doi: 10.3390/jof8080830 (PMC9409963; doi:10.3390/jof8080830)
Supplement: Supplementary file 1 [file jof-08-00830-s001.zip › TableS1.xlsx]

## Sheet: Sheet1
Gene	Nucleotide Sequence
Act	AGGACAGCAATGCCCCCCCCCTACTCTCCTCTACTCCACCGCTACGTCGTAGGCTGTAGCGCAACCTCCTCGCTGGTTAT AAGCCACAGCTCATCCATCCCGACCTGTTCATCGGCTGCTTCCCTTCTGTTCTCTTCCCCTCCTCAAACTATCCTACACA CTCACCCGCTAGCTACTGGCCTTTAGCTGCTCGCTGCCCGCTATCCTTCACTCACACCAGCTAACCCCCCTCACACCATG GAAGAGGAAGTCGCTGCTTTGGTCATTGACAATGGGTCCGGAATGTGCAAAGCCGGTTTCGCCGGTGATGACGCACCTCG TGCTGTCTTCCCTTCGATCGTTGGTCGTCCCCGCCACCAGGGTGTGATGGTCGGAATGGGCCAAAAGGACTCGTA…
α-Tub	CACACAATAAAATATCCCTATGACAAAAGTCTCAAAAGGCAATGAAGGAATTTCAGGCCTTGCTTGGTGCAACTTACCAGACTCTCAGAACATCCATTATATCATTTTCTGACAAGCTACAGGACTAGCTATATCATTCAATACCTCAGTTCACCAAAACACCCAAGCTGTCCACTTTATCTCATTCATGTAATACCAAGTCAAGTTGCTTTTATGCAACACTAAAGCATGATATTTCATCATCGTTTGCACTTACTATGAGACTATGTAATTCATGAGGCACCAAGGATTGTTATTGCAACACCTCAAACATGGTGATAAACCTGAATGATTCAGATTCAGTATTCTCCAGTTTCCTCTTCATCTGCACCATCCAATCCCACTTCTTCATAATCCTTC…
β-Tub	CTGAGGTTTCTGACCGAGCCGAGGGCGAACAAGCATCATCTGCCCTCGCACCACTCCTCGATCCTCATCCTGCCAGCCCAACACCCCCAAGCACCAGCCTGCCTGCCTGCCAGCCTGCCACTCCCTCCACAAGCATCCCTCTGACCCCACCCTCTTCCCCAGTTGACCATCGTTTGATTCGATTTCTATCCTTGTTTCCTAAAGCATTTGTCCTGCCGATCTATCACAGCCTCCTCGATGAGAGAGATTGTCCACCTCCAAACCGGTCAGTGTGGGAACCAGATCGGTGCCAAGTTTTGGGAAGTCGTCTCCGATGAACATGGAATCGCGACCGACGGCCAATACAAGGGTACCACTGATCTCCAGCTCGAGAGAATCAGCGTTTACTACAATGAAGTC…
EF1	CCAGCAGGCCTGGAAACACAAAGTGGCTGCCAATAGCCAATACAGCTGAAATGGCAGCACTGTGTAATCAGCCTTAGTGC TGAATACAGCGTCACAGCCGAAGCTACATTGCAGATGCCGCGATACTGAGACGTGACAATGAAGCGGAAGTGGACATTAA TACTTTTGATGCGTCTAAGTGGCAATGAACATGAGACGTTAAGTGGCGCAAGTTGGCCCATCAATTTTTTGCATCACAAA AATCTACCAACAAGCAAAGACTAAGGGACAATCGGAGAGTTGAGACAAAAGGGAATCGGCACGAAAAACAATGGGCCTCG TATCCGGAAATGACGGTGGTAGAATCTCCAAACTTGGTTTCGTGTGCTTTTCATGTGGCGCCCACGGGGCCAACA…
EF2	GTCAGTGGCTGAGTGCGCCCAACTAGGGTTAGGTTTTGGCTTGTACATACTACAGGTACAGCTGGAGAAGCTCTGTCCCG CCCGCGCTACCGGGGGCAACCGGGGGAGTGAAAATTCGGCGAGCACCCTTCCAGCCAGCCTCTGTCCAGTCTCCGTCTCC CTCCAGAACCTCCCCTCCTACGGTTCCTTCTTGCCCTTCAAATCGGCCCCTCCTTGAGTTTCCCACCCTGCTTCACCTCC TCAGACTTATCTCAAAATGGTGAACTTCACTGTTGACCAAGTCCGTGGACTTATGGACAAGCGGGCAAATGTCCGTAACA TGTCCGTTATCGCTCATGTCGATCACGGAAAATCCACCTTGACCGATTCGCTTTTGTCGAAAGCCGGTATCATTG…
GAPDH	AGTCCACACTTTTGCGCTCAAAATGTTCCACAATCAACTTTTCTCAGTGCTGGTTAAGGTGATTTTTCATTCATTTTTTTGCTACAGGATTGTACCAGCAAATTATGGGCTTGTCAAATCTACTACAACATACAACTCCTTCAAGTGCCAACTTGAGGGCATAAAACGCTTCACCTTGGAAAGATTTTCTTCCAAACAAGATTCTGCTATGTGTATCCATCCTCAAAATGGCCAAGTCTTCAGCTATTGCAACTCTGTTGGCTCTGGCTGCAGATTTTATCCCTTGAAGTGGGTAAAGCCTAACCAAATCGAACCCAGCTGTAAAACCACACAGGAGAATGATACATGGCAAGACCTGACAGCATCACCATGGCCATATTGGACCTTCTCACCAAGAGA…
40S	GTGGCTTTATTGTGCTTATAATTGTGCTTGTATTCAAGGGGTCACTTCCATTGCAAACATAGACGCGACATGACTCGGAGATGTAGGGTTTCCAGTGGTGGGTCATGGGTGAGACGCGCACACAACACCCTTGGCAAGCCAAGCCGAGCCAAGCATGTACCTCGCCGCTCATGAAATGGTAGGGCGTGGCCTCACCTAGGCAACTGACTTAGCGGCCTCGTTTGCAAGGGCATTGGATGGTGATTATTGCTTGAGTCACTGCCACAGCAAGACACGAGGCACAGGCTCCGGAAAATATAACATCTGTAGGACAGATGTGAGTGCATCGAGGTTGATTACAACAGGCTTGGCGAAGTATGTCAGAACACCAGCCATGAGAACGCCCCTCATCACGAGAAG…
60S	CACCGCGGGATGCATACTTTGCGAGTGTCATCAGCTTTAACCTAACCTCACACAACCGGTAGACAACCCGCACGCAGGCCGAGCTTGTCTTGACCGCCAAAACTGCCAAAACTTGTCAACGCAAGCCCACCCAACGCCAGTCACCTTCGCAAGATCCTCAAGATGTCGAACAAGGCCAAGGCTAGCACCAAGTTTCGAATGACCCTCGCCCTTCCTGTGGGCGCCGTGGTCAACTGTGCAGACAACTCCGGAGCGAAGAACCTCTATATCATCTCCGTCGTCGGCTTTGGTGCCCGATTGAACAGACTCCCAGCAGCCTCATGTGGGGACATGGTGATGGCAACGGTGAAGAAGGGTAAACCTGAGCTGAGGAAAAAGGTCCACCCTGCCATTATTGTC…
UBCE3	GTGCTACTATACCTTCATCCACAAGGACCCATATATCTTACCTTTTCAAGACATGGCTCAACATTGCCAAGTACTCAATCTTCATTTCTAAGAGAATAGGGGGCATGATGTATATCTTATGTGTATATGGTCAGTCTTCTGTCTCACAATTTCTCTCTTTGTATGTTTGTATGTAGATGTGCTAAACCAAACAAAAAAATTATGTTCAAAATCTAAGATGAAGGTAGTTATAAAAAGGGAAAAGAACAGCAGAACACAAGACATGAGCTGACAAAGGATCACAGCTAGAAAAAAAAAACACAGCTGGAGAACCCATGGATTTAAAAAAACGCATTTTTCTTAATATACTAATTAATCTTTTTTTACTTTTACAATCACTGAGAAAAGTGTATAAATCGA…
Cluster-3395.48660	ATGCTCTCAGTACAACGAGTCGTTTATGCACTAGGGTTGCTTGTCTTCGCCTCTAGTGTC ACTGCCACGACGGAATGTGCGAGCTGGCGCCAAAAGACCTCAACGAGCGCTGTGTCATCA ACAGTCCAATTGATGACTGACCAAACCGACAAGCTAAACACCATGCGTCTGGCCAAGCGA CTCAATTCTGGGTCCACCACTCCGATCAGGTCTGGTTTAGGTGCTTGTGGTTCTAAGTAC GCCGATAGTGATTTGGCTGTCCTCCTCTGGAACGGTAACAAGGAAAAGCCAGATGCCGGG TGGGGAAGTGGCACCAACAAAGTCAACTGCGGCAAGCAAGTTTACATCCAATACAACGGC AAGACAGTGTATGCGAATGTCGTGGATTTCGGC…
